# Supplementary material for: Viscoelastic Properties in Cancer: From Cells to Spheroids
Source: Cells. 2021 Jul 6;10(7):1704. doi: 10.3390/cells10071704 (PMC8304080; doi:10.3390/cells10071704)
Supplement: Supplementary file 1 [file cells-10-01704-s001.zip]

Archive with 1 entries (1 files):
- cells-1268511-supplementary.pdf
